# Supplementary material for: Meta-Analysis of the Effects of Biochar Application on the Diversity of Soil Bacteria and Fungi
Source: Microorganisms. 2023 Mar 2;11(3):641. doi: 10.3390/microorganisms11030641 (PMC10057247; doi:10.3390/microorganisms11030641)
Supplement: Supplementary file 1 [file microorganisms-11-00641-s001.zip]

Archive with 2 entries (2 files):
- microorganisms-2238083-supplementary.pdf
- Table S1.xls
