# Supplementary material for: Meta-Analysis of the Effects of Biochar Application on the Diversity of Soil Bacteria and Fungi
Source: Microorganisms. 2023 Mar 2;11(3):641. doi: 10.3390/microorganisms11030641 (PMC10057247; doi:10.3390/microorganisms11030641)
Supplement: Supplementary file 1 [file microorganisms-11-00641-s001.zip › Table S1.xls]

## Sheet: Sheet1
	reference	author(year)	country	longitude	latitude	climate	rainfall(mm)	temperature(℃)
1	Biochar and compost effects on soil microbial communities and nitrogen induced respiration in turfgrass soils	Azeem (2020)	The United States of America	-117.33	33.98	semi arid-Mediterranean	264	32
2	Wood biochar impacts soil phosphorus dynamics and microbial communities in organically-managed croplands1	Gao (2018)	The United States of America	-123.07	48.72	temperate tarine	650-750	5-15.2
3	The effects of short term, long term and reapplication of biochar on soil bacteria	Nguyen (2018)	Australia	153.383	-28.8167	subtropical zone	46-398	6.5-20.6
4	Short-term effects of biochar amendment on soil microbial community in humid tropics	Halmi (2018)	Malaysia	102.05	3.05	tropical rainforest	2500	27
